# Supplementary material for: Radiomics in fetal brain MRI: a narrative review
Source: Eur Radiol Exp. 2026 Mar 16;10:30. doi: 10.1186/s41747-026-00697-z (PMC12992843; doi:10.1186/s41747-026-00697-z)
Supplement: Supplementary file 1 — Supplementary materials [file 41747_2026_697_MOESM1_ESM.xlsx]

## Sheet: Chen et al., 2024
Items/Conditions	Definitions	Weights	Chen et al., 2024
Study Design
Item#1	? Adherence to radiomics and/or machine learning-specific checklists or guidelines	0.0368	no
Item#2	? Eligibility criteria that describe a representative study population	0.0735	yes
Item#3	? High-quality reference standard with a clear definition	0.0919	yes
Imaging Data
Item#4	? Multi-center	0.0438	no
Item#5	? Clinical translatability of the imaging data source for radiomics analysis	0.0292	yes
Item#6	? Imaging protocol with acquisition parameters	0.0438	yes
Item#7	? The interval between imaging used and reference standard	0.0292	no
SegmentationC
Condition#1	? Does the study include segmentation?		yes
Condition#2	? Does the study include fully automated segmentation?		yes
Item#8	? Transparent description of segmentation methodology	0.0337	yes
Item#9	? Formal evaluation of fully automated segmentationC	0.0225	no
Item#10	? Test set segmentation masks produced by a single reader or automated tool	0.0112	yes
Image Processing and Feature Extraction
Condition#3	? Does the study include hand-crafted feature extraction?		yes
Item#11	? Appropriate use of image preprocessing techniques with transparent description	0.0622	yes
Item#12	? Use of standardized feature extraction softwareC	0.0311	yes
Item#13	? Transparent reporting of feature extraction parameters, otherwise providing a default configuration statement	0.0415	no
Feature Processing
Condition#4	? Does the study include tabular data?		yes
Condition#5	? Does the study include end-to-end deep learning?		no
Item#14	? Removal of non-robust featuresC	0.0200	yes
Item#15	? Removal of redundant featuresC	0.0200	yes
Item#16	? Appropriateness of dimensionality compared to data sizeC	0.0300	yes
Item#17	? Robustness assessment of end-to-end deep learning pipelinesC	0.0200	n/a
Preparation for Modeling
Item#18	? Proper data partitioning process	0.0599	yes
Item#19	? Handling of confounding factors	0.0300	yes
Metrics and Comparison
Item#20	? Use of appropriate performance evaluation metrics for task	0.0352	yes
Item#21	? Consideration of uncertainty	0.0234	no
Item#22	? Calibration assessment	0.0176	yes
Item#23	? Use of uni-parametric imaging or proof of its inferiority	0.0117	no
Item#24	? Comparison with a non-radiomic approach or proof of added clinical value	0.0293	no
Item#25	? Comparison with simple or classical statistical models	0.0176	yes
Testing
Item#26	? Internal testing	0.0375	yes
Item#27	? External testing	0.0749	no
Open Science
Item#28	? Data availability	0.0075	no
Item#29	? Code availability	0.0075	no
Item#30	? Model availability	0.0075	no
Total METRICS score:			65.8%
? Quality category:			Good

## Sheet: Feng et al., 2023
Items/Conditions	Definitions	Weights	Feng et al., 2023
Study Design
Item#1	? Adherence to radiomics and/or machine learning-specific checklists or guidelines	0.0368	no
Item#2	? Eligibility criteria that describe a representative study population	0.0735	yes
Item#3	? High-quality reference standard with a clear definition	0.0919	yes
Imaging Data
Item#4	? Multi-center	0.0438	no
Item#5	? Clinical translatability of the imaging data source for radiomics analysis	0.0292	yes
Item#6	? Imaging protocol with acquisition parameters	0.0438	yes
Item#7	? The interval between imaging used and reference standard	0.0292	no
SegmentationC
Condition#1	? Does the study include segmentation?		yes
Condition#2	? Does the study include fully automated segmentation?		no
Item#8	? Transparent description of segmentation methodology	0.0337	no
Item#9	? Formal evaluation of fully automated segmentationC	0.0225	n/a
Item#10	? Test set segmentation masks produced by a single reader or automated tool	0.0112	no
Image Processing and Feature Extraction
Condition#3	? Does the study include hand-crafted feature extraction?		yes
Item#11	? Appropriate use of image preprocessing techniques with transparent description	0.0622	yes
Item#12	? Use of standardized feature extraction softwareC	0.0311	no
Item#13	? Transparent reporting of feature extraction parameters, otherwise providing a default configuration statement	0.0415	no
Feature Processing
Condition#4	? Does the study include tabular data?		yes
Condition#5	? Does the study include end-to-end deep learning?		no
Item#14	? Removal of non-robust featuresC	0.0200	yes
Item#15	? Removal of redundant featuresC	0.0200	yes
Item#16	? Appropriateness of dimensionality compared to data sizeC	0.0300	yes
Item#17	? Robustness assessment of end-to-end deep learning pipelinesC	0.0200	n/a
Preparation for Modeling
Item#18	? Proper data partitioning process	0.0599	yes
Item#19	? Handling of confounding factors	0.0300	no
Metrics and Comparison
Item#20	? Use of appropriate performance evaluation metrics for task	0.0352	yes
Item#21	? Consideration of uncertainty	0.0234	no
Item#22	? Calibration assessment	0.0176	no
Item#23	? Use of uni-parametric imaging or proof of its inferiority	0.0117	yes
Item#24	? Comparison with a non-radiomic approach or proof of added clinical value	0.0293	no
Item#25	? Comparison with simple or classical statistical models	0.0176	yes
Testing
Item#26	? Internal testing	0.0375	yes
Item#27	? External testing	0.0749	no
Open Science
Item#28	? Data availability	0.0075	no
Item#29	? Code availability	0.0075	no
Item#30	? Model availability	0.0075	no
Total METRICS score:			55.6%
? Quality category:			Moderate

## Sheet: Lai et al., 2025
Items/Conditions	Definitions	Weights	Lai et al., 2025
Study Design
Item#1	? Adherence to radiomics and/or machine learning-specific checklists or guidelines	0.0368	no
Item#2	? Eligibility criteria that describe a representative study population	0.0735	yes
Item#3	? High-quality reference standard with a clear definition	0.0919	yes
Imaging Data
Item#4	? Multi-center	0.0438	no
Item#5	? Clinical translatability of the imaging data source for radiomics analysis	0.0292	yes
Item#6	? Imaging protocol with acquisition parameters	0.0438	yes
Item#7	? The interval between imaging used and reference standard	0.0292	no
SegmentationC
Condition#1	? Does the study include segmentation?		yes
Condition#2	? Does the study include fully automated segmentation?		no
Item#8	? Transparent description of segmentation methodology	0.0337	yes
Item#9	? Formal evaluation of fully automated segmentationC	0.0225	n/a
Item#10	? Test set segmentation masks produced by a single reader or automated tool	0.0112	no
Image Processing and Feature Extraction
Condition#3	? Does the study include hand-crafted feature extraction?		yes
Item#11	? Appropriate use of image preprocessing techniques with transparent description	0.0622	yes
Item#12	? Use of standardized feature extraction softwareC	0.0311	yes
Item#13	? Transparent reporting of feature extraction parameters, otherwise providing a default configuration statement	0.0415	no
Feature Processing
Condition#4	? Does the study include tabular data?		yes
Condition#5	? Does the study include end-to-end deep learning?		no
Item#14	? Removal of non-robust featuresC	0.0200	yes
Item#15	? Removal of redundant featuresC	0.0200	yes
Item#16	? Appropriateness of dimensionality compared to data sizeC	0.0300	yes
Item#17	? Robustness assessment of end-to-end deep learning pipelinesC	0.0200	n/a
Preparation for Modeling
Item#18	? Proper data partitioning process	0.0599	yes
Item#19	? Handling of confounding factors	0.0300	no
Metrics and Comparison
Item#20	? Use of appropriate performance evaluation metrics for task	0.0352	yes
Item#21	? Consideration of uncertainty	0.0234	no
Item#22	? Calibration assessment	0.0176	no
Item#23	? Use of uni-parametric imaging or proof of its inferiority	0.0117	no
Item#24	? Comparison with a non-radiomic approach or proof of added clinical value	0.0293	no
Item#25	? Comparison with simple or classical statistical models	0.0176	yes
Testing
Item#26	? Internal testing	0.0375	yes
Item#27	? External testing	0.0749	no
Open Science
Item#28	? Data availability	0.0075	no
Item#29	? Code availability	0.0075	no
Item#30	? Model availability	0.0075	no
Total METRICS score:			61.2%
? Quality category:			Good

## Sheet: Mazher et al., 2022
Items/Conditions	Definitions	Weights	Mazher et al., 2022
Study Design
Item#1	? Adherence to radiomics and/or machine learning-specific checklists or guidelines	0.0368	no
Item#2	? Eligibility criteria that describe a representative study population	0.0735	yes
Item#3	? High-quality reference standard with a clear definition	0.0919	yes
Imaging Data
Item#4	? Multi-center	0.0438	no
Item#5	? Clinical translatability of the imaging data source for radiomics analysis	0.0292	yes
Item#6	? Imaging protocol with acquisition parameters	0.0438	yes
Item#7	? The interval between imaging used and reference standard	0.0292	no
SegmentationC
Condition#1	? Does the study include segmentation?		yes
Condition#2	? Does the study include fully automated segmentation?		yes
Item#8	? Transparent description of segmentation methodology	0.0337	yes
Item#9	? Formal evaluation of fully automated segmentationC	0.0225	no
Item#10	? Test set segmentation masks produced by a single reader or automated tool	0.0112	no
Image Processing and Feature Extraction
Condition#3	? Does the study include hand-crafted feature extraction?		yes
Item#11	? Appropriate use of image preprocessing techniques with transparent description	0.0622	yes
Item#12	? Use of standardized feature extraction softwareC	0.0311	yes
Item#13	? Transparent reporting of feature extraction parameters, otherwise providing a default configuration statement	0.0415	no
Feature Processing
Condition#4	? Does the study include tabular data?		yes
Condition#5	? Does the study include end-to-end deep learning?		no
Item#14	? Removal of non-robust featuresC	0.0200	no
Item#15	? Removal of redundant featuresC	0.0200	yes
Item#16	? Appropriateness of dimensionality compared to data sizeC	0.0300	no
Item#17	? Robustness assessment of end-to-end deep learning pipelinesC	0.0200	n/a
Preparation for Modeling
Item#18	? Proper data partitioning process	0.0599	yes
Item#19	? Handling of confounding factors	0.0300	no
Metrics and Comparison
Item#20	? Use of appropriate performance evaluation metrics for task	0.0352	yes
Item#21	? Consideration of uncertainty	0.0234	no
Item#22	? Calibration assessment	0.0176	no
Item#23	? Use of uni-parametric imaging or proof of its inferiority	0.0117	no
Item#24	? Comparison with a non-radiomic approach or proof of added clinical value	0.0293	no
Item#25	? Comparison with simple or classical statistical models	0.0176	yes
Testing
Item#26	? Internal testing	0.0375	yes
Item#27	? External testing	0.0749	no
Open Science
Item#28	? Data availability	0.0075	yes
Item#29	? Code availability	0.0075	yes
Item#30	? Model availability	0.0075	no
Total METRICS score:			56.2%
? Quality category:			Moderate

## Sheet: Payette et al., 2025
Items/Conditions	Definitions	Weights	Payette et al., 2025
Study Design
Item#1	? Adherence to radiomics and/or machine learning-specific checklists or guidelines	0.0368	no
Item#2	? Eligibility criteria that describe a representative study population	0.0735	yes
Item#3	? High-quality reference standard with a clear definition	0.0919	yes
Imaging Data
Item#4	? Multi-center	0.0438	no
Item#5	? Clinical translatability of the imaging data source for radiomics analysis	0.0292	yes
Item#6	? Imaging protocol with acquisition parameters	0.0438	yes
Item#7	? The interval between imaging used and reference standard	0.0292	no
SegmentationC
Condition#1	? Does the study include segmentation?		yes
Condition#2	? Does the study include fully automated segmentation?		yes
Item#8	? Transparent description of segmentation methodology	0.0337	yes
Item#9	? Formal evaluation of fully automated segmentationC	0.0225	no
Item#10	? Test set segmentation masks produced by a single reader or automated tool	0.0112	no
Image Processing and Feature Extraction
Condition#3	? Does the study include hand-crafted feature extraction?		yes
Item#11	? Appropriate use of image preprocessing techniques with transparent description	0.0622	yes
Item#12	? Use of standardized feature extraction softwareC	0.0311	yes
Item#13	? Transparent reporting of feature extraction parameters, otherwise providing a default configuration statement	0.0415	no
Feature Processing
Condition#4	? Does the study include tabular data?		yes
Condition#5	? Does the study include end-to-end deep learning?		no
Item#14	? Removal of non-robust featuresC	0.0200	yes
Item#15	? Removal of redundant featuresC	0.0200	yes
Item#16	? Appropriateness of dimensionality compared to data sizeC	0.0300	yes
Item#17	? Robustness assessment of end-to-end deep learning pipelinesC	0.0200	n/a
Preparation for Modeling
Item#18	? Proper data partitioning process	0.0599	yes
Item#19	? Handling of confounding factors	0.0300	no
Metrics and Comparison
Item#20	? Use of appropriate performance evaluation metrics for task	0.0352	yes
Item#21	? Consideration of uncertainty	0.0234	no
Item#22	? Calibration assessment	0.0176	no
Item#23	? Use of uni-parametric imaging or proof of its inferiority	0.0117	no
Item#24	? Comparison with a non-radiomic approach or proof of added clinical value	0.0293	no
Item#25	? Comparison with simple or classical statistical models	0.0176	yes
Testing
Item#26	? Internal testing	0.0375	yes
Item#27	? External testing	0.0749	no
Open Science
Item#28	? Data availability	0.0075	yes
Item#29	? Code availability	0.0075	yes
Item#30	? Model availability	0.0075	no
Total METRICS score:			61.3%
? Quality category:			Good

## Sheet: Sanz-Cortés et al., 2013
Items/Conditions	Definitions	Weights	Sanz-Cortés et al., 2013
Study Design
Item#1	? Adherence to radiomics and/or machine learning-specific checklists or guidelines	0.0368	no
Item#2	? Eligibility criteria that describe a representative study population	0.0735	yes
Item#3	? High-quality reference standard with a clear definition	0.0919	yes
Imaging Data
Item#4	? Multi-center	0.0438	no
Item#5	? Clinical translatability of the imaging data source for radiomics analysis	0.0292	yes
Item#6	? Imaging protocol with acquisition parameters	0.0438	yes
Item#7	? The interval between imaging used and reference standard	0.0292	no
SegmentationC
Condition#1	? Does the study include segmentation?		yes
Condition#2	? Does the study include fully automated segmentation?		no
Item#8	? Transparent description of segmentation methodology	0.0337	yes
Item#9	? Formal evaluation of fully automated segmentationC	0.0225	n/a
Item#10	? Test set segmentation masks produced by a single reader or automated tool	0.0112	no
Image Processing and Feature Extraction
Condition#3	? Does the study include hand-crafted feature extraction?		yes
Item#11	? Appropriate use of image preprocessing techniques with transparent description	0.0622	no
Item#12	? Use of standardized feature extraction softwareC	0.0311	no
Item#13	? Transparent reporting of feature extraction parameters, otherwise providing a default configuration statement	0.0415	no
Feature Processing
Condition#4	? Does the study include tabular data?		yes
Condition#5	? Does the study include end-to-end deep learning?		no
Item#14	? Removal of non-robust featuresC	0.0200	no
Item#15	? Removal of redundant featuresC	0.0200	no
Item#16	? Appropriateness of dimensionality compared to data sizeC	0.0300	no
Item#17	? Robustness assessment of end-to-end deep learning pipelinesC	0.0200	n/a
Preparation for Modeling
Item#18	? Proper data partitioning process	0.0599	no
Item#19	? Handling of confounding factors	0.0300	no
Metrics and Comparison
Item#20	? Use of appropriate performance evaluation metrics for task	0.0352	yes
Item#21	? Consideration of uncertainty	0.0234	no
Item#22	? Calibration assessment	0.0176	no
Item#23	? Use of uni-parametric imaging or proof of its inferiority	0.0117	no
Item#24	? Comparison with a non-radiomic approach or proof of added clinical value	0.0293	no
Item#25	? Comparison with simple or classical statistical models	0.0176	yes
Testing
Item#26	? Internal testing	0.0375	yes
Item#27	? External testing	0.0749	no
Open Science
Item#28	? Data availability	0.0075	no
Item#29	? Code availability	0.0075	no
Item#30	? Model availability	0.0075	no
Total METRICS score:			37.8%
? Quality category:			Low

## Sheet: Wagner et al., 2022
Items/Conditions	Definitions	Weights	Wagner et al., 2022
Study Design
Item#1	? Adherence to radiomics and/or machine learning-specific checklists or guidelines	0.0368	no
Item#2	? Eligibility criteria that describe a representative study population	0.0735	yes
Item#3	? High-quality reference standard with a clear definition	0.0919	yes
Imaging Data
Item#4	? Multi-center	0.0438	no
Item#5	? Clinical translatability of the imaging data source for radiomics analysis	0.0292	yes
Item#6	? Imaging protocol with acquisition parameters	0.0438	yes
Item#7	? The interval between imaging used and reference standard	0.0292	no
SegmentationC
Condition#1	? Does the study include segmentation?		yes
Condition#2	? Does the study include fully automated segmentation?		no
Item#8	? Transparent description of segmentation methodology	0.0337	yes
Item#9	? Formal evaluation of fully automated segmentationC	0.0225	n/a
Item#10	? Test set segmentation masks produced by a single reader or automated tool	0.0112	no
Image Processing and Feature Extraction
Condition#3	? Does the study include hand-crafted feature extraction?		yes
Item#11	? Appropriate use of image preprocessing techniques with transparent description	0.0622	yes
Item#12	? Use of standardized feature extraction softwareC	0.0311	yes
Item#13	? Transparent reporting of feature extraction parameters, otherwise providing a default configuration statement	0.0415	no
Feature Processing
Condition#4	? Does the study include tabular data?		yes
Condition#5	? Does the study include end-to-end deep learning?		no
Item#14	? Removal of non-robust featuresC	0.0200	yes
Item#15	? Removal of redundant featuresC	0.0200	yes
Item#16	? Appropriateness of dimensionality compared to data sizeC	0.0300	yes
Item#17	? Robustness assessment of end-to-end deep learning pipelinesC	0.0200	n/a
Preparation for Modeling
Item#18	? Proper data partitioning process	0.0599	yes
Item#19	? Handling of confounding factors	0.0300	no
Metrics and Comparison
Item#20	? Use of appropriate performance evaluation metrics for task	0.0352	yes
Item#21	? Consideration of uncertainty	0.0234	no
Item#22	? Calibration assessment	0.0176	no
Item#23	? Use of uni-parametric imaging or proof of its inferiority	0.0117	no
Item#24	? Comparison with a non-radiomic approach or proof of added clinical value	0.0293	no
Item#25	? Comparison with simple or classical statistical models	0.0176	yes
Testing
Item#26	? Internal testing	0.0375	yes
Item#27	? External testing	0.0749	no
Open Science
Item#28	? Data availability	0.0075	no
Item#29	? Code availability	0.0075	no
Item#30	? Model availability	0.0075	no
Total METRICS score:			61.2%
? Quality category:			Good

## Sheet: Zheng et al., 2025
Items/Conditions	Definitions	Weights	Zheng et al., 2025
Study Design
Item#1	? Adherence to radiomics and/or machine learning-specific checklists or guidelines	0.0368	yes
Item#2	? Eligibility criteria that describe a representative study population	0.0735	yes
Item#3	? High-quality reference standard with a clear definition	0.0919	yes
Imaging Data
Item#4	? Multi-center	0.0438	yes
Item#5	? Clinical translatability of the imaging data source for radiomics analysis	0.0292	yes
Item#6	? Imaging protocol with acquisition parameters	0.0438	yes
Item#7	? The interval between imaging used and reference standard	0.0292	no
SegmentationC
Condition#1	? Does the study include segmentation?		yes
Condition#2	? Does the study include fully automated segmentation?		yes
Item#8	? Transparent description of segmentation methodology	0.0337	yes
Item#9	? Formal evaluation of fully automated segmentationC	0.0225	yes
Item#10	? Test set segmentation masks produced by a single reader or automated tool	0.0112	yes
Image Processing and Feature Extraction
Condition#3	? Does the study include hand-crafted feature extraction?		yes
Item#11	? Appropriate use of image preprocessing techniques with transparent description	0.0622	yes
Item#12	? Use of standardized feature extraction softwareC	0.0311	yes
Item#13	? Transparent reporting of feature extraction parameters, otherwise providing a default configuration statement	0.0415	yes
Feature Processing
Condition#4	? Does the study include tabular data?		yes
Condition#5	? Does the study include end-to-end deep learning?		no
Item#14	? Removal of non-robust featuresC	0.0200	yes
Item#15	? Removal of redundant featuresC	0.0200	yes
Item#16	? Appropriateness of dimensionality compared to data sizeC	0.0300	yes
Item#17	? Robustness assessment of end-to-end deep learning pipelinesC	0.0200	n/a
Preparation for Modeling
Item#18	? Proper data partitioning process	0.0599	yes
Item#19	? Handling of confounding factors	0.0300	no
Metrics and Comparison
Item#20	? Use of appropriate performance evaluation metrics for task	0.0352	yes
Item#21	? Consideration of uncertainty	0.0234	no
Item#22	? Calibration assessment	0.0176	yes
Item#23	? Use of uni-parametric imaging or proof of its inferiority	0.0117	no
Item#24	? Comparison with a non-radiomic approach or proof of added clinical value	0.0293	no
Item#25	? Comparison with simple or classical statistical models	0.0176	yes
Testing
Item#26	? Internal testing	0.0375	yes
Item#27	? External testing	0.0749	yes
Open Science
Item#28	? Data availability	0.0075	no
Item#29	? Code availability	0.0075	no
Item#30	? Model availability	0.0075	no
Total METRICS score:			85.1%
? Quality category:			Excellent
